# Supplementary material for: Soluble pathogenic tau enters brain vascular endothelial cells and drives cellular senescence and brain microvascular dysfunction in a mouse model of tauopathy
Source: Nat Commun. 2023 Apr 25;14:2367. doi: 10.1038/s41467-023-37840-y (PMC10126555; doi:10.1038/s41467-023-37840-y)
Supplement: Supplementary file 4 — Source Data [file 41467_2023_37840_MOESM4_ESM.xlsx]

## Sheet: Fig 1D
Control	KRT8	M. Tau	O. Tau			p-Tau AT180
1.03472	1.01593	1.04958	0.805903
1.03887	2.19874	1.51495	3.81695
1.12798	0.582395	1.55914	0.810823
0.945603	0.973667	2.31962	3.45813
1.02383			1.82025
1.01293			1.50419
1.06066
0.848616
0.733141
1.06238
0.985212
1.12607

## Sheet: Fig 1F
Length	Tau-V5		Unlabled Soluble Tau Aggregates					AFM data tau aggregate Proportion by length
5	1.23		0
6	4.44		0.99
7	9.63		4.22
8	12.35		3.72
9	13.09		4.22
10	12.35		5.46
11	8.89		5.96
12	12.1		7.2
13	9.88		7.69
14	5.43		7.69
15	4.69		6.2
16	3.21		4.96
17	1.48		2.98
18	0.74		3.97
19	0.25		2.73
20	0		2.98
21	0.25		3.97
22	0		2.98
23	0		2.73
24	0		1.74
25	0		1.49
26	0		2.98
27	0		1.24
28	0		1.24
29	0		1.99
30	0		2.23
31	0		1.74
32	0		0.74
33	0		0.25
34	0		0.5
35	0		0.25
36	0		0.99
37	0		0.25
38	0		0.5
39	0		0.25
40	0		0.25
41	0		0
42	0		0.25
43	0		0.25
44	0		0.25

## Sheet: Fig S1A
SK-N-SH	HUVEC	HBEC
0.275762	0.051603	0.476903
1.61182	0.523501	0.651309
1.64275	1.04614	0.263897
		0.288436
		0.600104
		0.638645

## Sheet: Fig S1B
Uncropped Western blots figure S1B
	Red box is the cropped region - anticipated molecular of B-actin is 45 kD and Tau is 60 kD

## Sheet: Fig S2B
Length	M. Tau before incubation		M. Tau after 42h Incubation		O. Tau before incubation				AFM data tau aggregate Proportion by length
5	0		0		0
6	3.27511		0.27027		0.99
7	12.2271		3.78378		4.22
8	9.60699		1.89189		3.72
9	13.7555		5.13514		4.22
10	7.64192		1.89189		5.46
11	6.9869		2.16216		5.96
12	5.8952		4.86486		7.2
13	5.45852		4.05405		7.69
14	3.93013		5.13514		7.69
15	4.14847		5.94595		6.2
16	7.64192		2.97297		4.96
17	4.80349		5.40541		2.98
18	3.71179		4.86486		3.97
19	3.05677		6.21622		2.73
20	2.18341		5.67568		2.98
21	1.52838		3.78378		3.97
22	0.43668		1.89189		2.98
23	1.0917		4.05405		2.73
24	1.52838		2.97297		1.74
25	0		2.97297		1.49
26	0.43668		1.62162		2.98
27	0.21834		2.43243		1.24
28	0.21834		2.7027		1.24
29	0		1.89189		1.99
30	0.21834		2.97297		2.23
31	0		2.7027		1.74
32	0		1.62162		0.74
33	0		1.62162		0.25
34	0		1.08108		0.5
35	0		0.81081		0.25
36	0		0.54054		0.99
37	0		1.62162		0.25
38	0		0.81081		0.5
39	0		0.27027		0.25
40	0		0.54054		0.25
41	0		0.27027		0
42	0		0		0.25
43	0		0		0.25
44	0		0.27027		0.25
45	0		0.27027

## Sheet: Fig S2C
Length	KRT8 after 42h Incubation		M. Tau after 42h Incubation		M. Tau before incubation				AFM data protein aggregate Proportion by length
5	0		0		0
6	2.95359		0.27027		3.27511
7	9.49367		3.78378		12.2271
8	8.01688		1.89189		9.60699
9	11.8143		5.13514		13.7555
10	8.86076		1.89189		7.64192
11	6.54008		2.16216		6.9869
12	9.70464		4.86486		5.8952
13	5.90717		4.05405		5.45852
14	5.48523		5.13514		3.93013
15	3.79747		5.94595		4.14847
16	3.5865		2.97297		7.64192
17	4.00844		5.40541		4.80349
18	3.16456		4.86486		3.71179
19	3.5865		6.21622		3.05677
20	3.16456		5.67568		2.18341
21	2.32068		3.78378		1.52838
22	2.1097		1.89189		0.43668
23	1.47679		4.05405		1.0917
24	1.26582		2.97297		1.52838
25	0.843882		2.97297		0
26	1.05485		1.62162		0.43668
27	0.421941		2.43243		0.21834
28	0.21097		2.7027		0.21834
29	0		1.89189		0
30	0		2.97297		0.21834
31	0.21097		2.7027		0
32	0		1.62162		0
33	0		1.62162		0
34	0		1.08108		0
35	0		0.81081		0
36	0		0.54054		0
37	0		1.62162		0
38	0		0.81081		0
39	0		0.27027		0
40	0		0.54054		0
41	0		0.27027		0
42	0		0		0
43	0		0		0
44	0		0.27027		0
45	0		0.27027		0

## Sheet: Fig 2B
Control	KRT8	M. Tau	O. Tau			acetylated a-tubulin
0.888983	1.29282	0.894607	0.652711
1.11102	1.2992	0.944027	0.570985
0.842141	0.846224	0.859622	0.56826
1.15786	1.13973	0.742459	0.758022
1.17526			0.387772
0.824737
1.28789
0.712113
1.015
0.985

## Sheet: Fig 2D
Control	KRT8	M. Tau	O. Tau
58.1151	92.1065	55.9109	55.8727			Microtubule density
91.8801	90.202	52.8389	53.1072
77.3064	80.2524	63.3667	59.6025
100.978	75.6336	66.3625	62.9795
68.4985	109.102	57.9521	54.7766
76.4493	94.8535	51.7963	53.6859
69.8651	87.854	60.2668	55.5084
79.09	97.2063	53.2152	69.9934
96.4022			61.321
85.5115			68.5609
101.251			63.2766
86.3191			51.7163
67.2493			63.3204
89.5368			72.6389
96.5019			58.3145
77.8033			51.3956
85.2563			53.7614
82.2243			60.5509
89.9952			61.924
72.629			52.7324
74.5691			50.0821
98.874			57.0319
90.2316			52.1911
97.2063			50.298
73.6967			60.7211
89.8491			45.955
107.736			56.8899
67.7686
59.683
77.837
82.5911

## Sheet: Fig 2F
Control	M. Tau	O. Tau				Edge-associated eNOS
3.62894	1.11116	0.976856
1.75897	1.83639	1.61517
2.00089	1.01774	0.926585
2.726	1.46095	0.403826
3.68864	0.597908	0.822273
3.79926	1.15231	0.396339

## Sheet: Fig 2G
Control	M. Tau	O. Tau				Perinuclear eNOS
1.5079	1.8396	1.83052
1.43142	1.5755	1.09287
1.9691	1.5355	1.0443
0.81006	0.8163	1.09858
3.19521	1.0639	1.51969
3.39145	0.9211	1.15767

[truncated: 31 more sheets: Fig 2H, Fig 2J, Fig 2L, Fig 3B, Fig 3C, Fig 3D, Fig 3E, Fig 3F, Fig 3G, Fig 3H, Fig 3I, Fig 3J, Fig 3K, Fig 4A, Fig 4C, Fig S3B, Fig S4, Fig S5E, Fig 5B, Fig 5D …]
